# Supplementary material for: Comparative Chloroplast Genome Analyses of the Winter-Blooming Eastern Asian Endemic Genus Chimonanthus (Calycanthaceae) With Implications For Its Phylogeny and Diversification
Source: Front Genet. 2021 Nov 30;12:709996. doi: 10.3389/fgene.2021.709996 (PMC8670589; doi:10.3389/fgene.2021.709996)
Supplement: Supplementary file 7 [file Table4.xlsx]

## Sheet: Sheet1
Supplementary Table S4. Frequencies and percentages of nucleotides and amino acids, and codon usage for the six Chimonanthus chloroplast genomes
		C. campanulatus		C. grammatus		C. nitens (b)		C. praecox		C. salicifolius		C. zheijiangensis
Length:		153010		153299		153298		153252		153243		153284
nucleotide		Freq	%	Freq	%	Freq	%	Freq	%	Freq	%	Freq	%
A:		45814	0.299	45889	0.299	45909	0.299	45886	0.299	45890	0.299	45912	0.3
C:		30555	0.2	30615	0.2	30612	0.2	30604	0.2	30614	0.2	30610	0.2
G:		29510	0.193	29557	0.193	29544	0.193	29545	0.193	29535	0.193	29545	0.193
T:		47131	0.308	47238	0.308	47233	0.308	47217	0.308	47204	0.308	47217	0.308
		GC content of chloroplast part and gene content (%)
	CDS	0.393		0.393		0.392		0.392		0.393		0.392
	rRNA	0.553		0.553		0.553		0.553		0.553		0.553
	tRNA	0.531		0.531		0.531		0.53		0.531		0.531
	LSC	0.381		0.381		0.382		0.381		0.383		0.382
	SSC	0.34		0.341		0.341		0.341		0.34		0.34
	IR	0.436		0.436		0.435		0.436		0.436		0.435
Amino Acids and Codon Options
AA		Freq	%	Freq	%	Freq	%	Freq	%	Freq	%	Freq	%
A:		1391	0.054	1387	0.054	1386	0.054	1389	0.054	1385	0.054	1387	0.054
C:		300	0.012	299	0.012	299	0.012	298	0.012	299	0.012	299	0.012
D:		1093	0.042	1096	0.042	1096	0.042	1096	0.042	1096	0.042	1096	0.042
E:		1352	0.052	1351	0.052	1349	0.052	1347	0.052	1350	0.052	1349	0.052
F:		1431	0.055	1432	0.055	1434	0.055	1432	0.055	1434	0.055	1433	0.055
G:		1763	0.068	1768	0.068	1768	0.068	1772	0.069	1769	0.068	1769	0.068
H:		666	0.026	667	0.026	667	0.026	667	0.026	666	0.026	667	0.026
I:		2171	0.084	2172	0.084	2171	0.084	2174	0.084	2169	0.084	2171	0.084
K:		1289	0.05	1293	0.05	1294	0.05	1293	0.05	1293	0.05	1293	0.05
L:		2653	0.103	2657	0.103	2658	0.103	2654	0.103	2657	0.103	2658	0.103
M:		606	0.023	611	0.024	610	0.024	608	0.024	610	0.024	610	0.024
N:		1201	0.046	1198	0.046	1198	0.046	1198	0.046	1199	0.046	1199	0.046
P:		1112	0.043	1114	0.043	1112	0.043	1111	0.043	1113	0.043	1113	0.043
Q:		904	0.035	906	0.035	905	0.035	905	0.035	905	0.035	905	0.035
R:		1623	0.063	1621	0.063	1622	0.063	1623	0.063	1624	0.063	1623	0.063
S:		2075	0.08	2072	0.08	2070	0.08	2078	0.08	2069	0.08	2069	0.08
T:		1325	0.051	1328	0.051	1329	0.051	1324	0.051	1330	0.051	1328	0.051
V:		1420	0.055	1417	0.055	1421	0.055	1420	0.055	1421	0.055	1420	0.055
W:		456	0.018	456	0.018	456	0.018	456	0.018	456	0.018	456	0.018
Y:		925	0.036	925	0.036	925	0.036	925	0.036	925	0.036	925	0.036
*:		83	0.003	83	0.003	83	0.003	83	0.003	83	0.003	83	0.003
Codon	AA	Freq	% of AA	Freq	% of AA	Freq	% of AA	Freq	% of AA	Freq	% of AA	Freq	% of AA
GCA	A	392	0.282	390	0.281	389	0.281	392	0.282	389	0.281	389	0.28
GCC	A	240	0.173	239	0.172	238	0.172	243	0.175	238	0.172	239	0.172
GCG	A	146	0.105	145	0.105	147	0.106	145	0.104	146	0.105	147	0.106
GCT	A	613	0.441	613	0.442	612	0.442	609	0.438	612	0.442	612	0.441
TGC	C	78	0.26	78	0.261	78	0.261	78	0.262	78	0.261	78	0.261
TGT	C	222	0.74	221	0.739	221	0.739	220	0.738	221	0.739	221	0.739
GAC	D	225	0.206	227	0.207	227	0.207	225	0.205	227	0.207	227	0.207
GAT	D	868	0.794	869	0.793	869	0.793	871	0.795	869	0.793	869	0.793
GAA	E	975	0.721	974	0.721	974	0.722	970	0.72	974	0.721	975	0.723
GAG	E	377	0.279	377	0.279	375	0.278	377	0.28	376	0.279	374	0.277
TTC	F	608	0.425	605	0.422	606	0.423	606	0.423	605	0.422	605	0.422
TTT	F	823	0.575	827	0.578	828	0.577	826	0.577	829	0.578	828	0.578
GGA	G	709	0.402	712	0.403	712	0.403	717	0.405	712	0.402	712	0.402
GGC	G	180	0.102	181	0.102	181	0.102	181	0.102	180	0.102	181	0.102
GGG	G	306	0.174	308	0.174	307	0.174	306	0.173	308	0.174	308	0.174
GGT	G	568	0.322	567	0.321	568	0.321	568	0.321	569	0.322	568	0.321
CAC	H	164	0.246	164	0.246	163	0.244	165	0.247	163	0.245	163	0.244
CAT	H	502	0.754	503	0.754	504	0.756	502	0.753	503	0.755	504	0.756
ATA	I	658	0.303	655	0.302	655	0.302	657	0.302	656	0.302	656	0.302
ATC	I	475	0.219	475	0.219	475	0.219	478	0.22	474	0.219	475	0.219
ATT	I	1038	0.478	1042	0.48	1041	0.48	1039	0.478	1039	0.479	1040	0.479
AAA	K	934	0.725	935	0.723	937	0.724	936	0.724	937	0.725	937	0.725
AAG	K	355	0.275	358	0.277	357	0.276	357	0.276	356	0.275	356	0.275
CTA	L	383	0.144	382	0.144	384	0.144	384	0.145	383	0.144	381	0.143
CTC	L	200	0.075	200	0.075	199	0.075	200	0.075	199	0.075	199	0.075
CTG	L	202	0.076	201	0.076	200	0.075	202	0.076	201	0.076	202	0.076
CTT	L	555	0.209	554	0.209	554	0.208	554	0.209	554	0.209	554	0.208
TTA	L	718	0.271	723	0.272	725	0.273	719	0.271	724	0.272	726	0.273
TTG	L	595	0.224	597	0.225	596	0.224	595	0.224	596	0.224	596	0.224
ATG	M	604	0.997	609	0.997	608	0.997	606	0.997	608	0.997	608	0.997
GTG	M	2	0.003	2	0.003	2	0.003	2	0.003	2	0.003	2	0.003
AAC	N	285	0.237	285	0.238	284	0.237	284	0.237	284	0.237	285	0.238
AAT	N	916	0.763	913	0.762	914	0.763	914	0.763	915	0.763	914	0.762
CCA	P	324	0.291	326	0.293	326	0.293	326	0.293	326	0.293	326	0.293
CCC	P	224	0.201	221	0.198	223	0.201	217	0.195	222	0.199	223	0.2
CCG	P	132	0.119	131	0.118	130	0.117	132	0.119	132	0.119	131	0.118
CCT	P	432	0.388	436	0.391	433	0.389	436	0.392	433	0.389	433	0.389
CAA	Q	678	0.75	679	0.749	678	0.749	679	0.75	678	0.749	678	0.749
CAG	Q	226	0.25	227	0.251	227	0.251	226	0.25	227	0.251	227	0.251
AGA	R	506	0.312	500	0.308	501	0.309	501	0.309	502	0.309	502	0.309
AGG	R	185	0.114	185	0.114	185	0.114	186	0.115	185	0.114	185	0.114
CGA	R	347	0.214	349	0.215	350	0.216	349	0.215	350	0.216	350	0.216
CGC	R	101	0.062	102	0.063	102	0.063	101	0.062	102	0.063	102	0.063
CGG	R	140	0.086	142	0.088	141	0.087	141	0.087	141	0.087	141	0.087
CGT	R	344	0.212	343	0.212	343	0.211	345	0.213	344	0.212	343	0.211
AGC	S	106	0.051	106	0.051	107	0.052	106	0.051	106	0.051	106	0.051
AGT	S	404	0.195	406	0.196	406	0.196	405	0.195	406	0.196	406	0.196
TCA	S	434	0.209	431	0.208	430	0.208	438	0.211	430	0.208	430	0.208
TCC	S	364	0.175	366	0.177	366	0.177	361	0.174	365	0.176	364	0.176
TCG	S	207	0.1	207	0.1	207	0.1	206	0.099	207	0.1	207	0.1
TCT	S	560	0.27	556	0.268	554	0.268	562	0.27	555	0.268	556	0.269
ACA	T	406	0.306	407	0.306	406	0.305	404	0.305	406	0.305	406	0.306
ACC	T	261	0.197	263	0.198	264	0.199	262	0.198	265	0.199	263	0.198
ACG	T	150	0.113	152	0.114	153	0.115	151	0.114	152	0.114	152	0.114
ACT	T	508	0.383	506	0.381	506	0.381	507	0.383	507	0.381	507	0.382
GTA	V	493	0.347	494	0.349	494	0.348	492	0.346	493	0.347	493	0.347
GTC	V	183	0.129	183	0.129	185	0.13	185	0.13	185	0.13	185	0.13
GTG	V	237	0.167	238	0.168	238	0.167	237	0.167	238	0.167	238	0.168
GTT	V	507	0.357	502	0.354	504	0.355	506	0.356	505	0.355	504	0.355
TGG	W	456	1	456	1	456	1	456	1	456	1	456	1
TAC	Y	192	0.208	193	0.209	194	0.21	194	0.21	193	0.209	193	0.209
TAT	Y	733	0.792	732	0.791	731	0.79	731	0.79	732	0.791	732	0.791
TAA	*	36	0.434	36	0.434	36	0.434	36	0.434	36	0.434	36	0.434
TAG	*	27	0.325	27	0.325	27	0.325	27	0.325	27	0.325	27	0.325
TGA	*	20	0.241	20	0.241	20	0.241	20	0.241	20	0.241	20	0.241
