# Supplementary material for: Comparative Chloroplast Genome Analyses of the Winter-Blooming Eastern Asian Endemic Genus Chimonanthus (Calycanthaceae) With Implications For Its Phylogeny and Diversification
Source: Front Genet. 2021 Nov 30;12:709996. doi: 10.3389/fgene.2021.709996 (PMC8670589; doi:10.3389/fgene.2021.709996)
Supplement: Supplementary file 9 [file Table7.xlsx]

## Sheet: C. campanulatus (family level)
Table S8. Distributions of substitutions, InDels, and oligonucleotide repeats in bins of 250 bp in pairwise comparisons at family level
Mutations in Chimonanthus campanulatus				We used Idiospermum australiense as reference for all comparisons at family level. The oligonucleotide were also determined only in this reference genome using REPuter after removal of deletion events from its genome to fix the co-ordinate position.
Bin	SNPs	Indels	Repeats	The oligonucletide repeats, SNPs, and InDels (counted in genomes were distributed into bin of 250 bp)
1	8	3	2
2	11	2	1
3	3	0	0
4	6	0	2
5	3	0	0
6	2	0	1
7	5	0	2
8	6	2	1
9	6	1	1
10	6	0	1
11	4	0	1
12	9	0	0
13	7	0	1
14	8	0	0
15	7	1	1
16	8	1	1
17	5	1	0
18	7	3	0
19	13	4	5
20	21	2	1
21	14	1	1
22	5	1	3
23	5	3	1
24	8	2	0
25	3	0	0
26	65	6	0
27	9	3	1
28	8	3	12
29	8	0	0
30	2	2	4
31	8	2	0
32	11	2	0
33	6	1	2
34	11	2	2
35	18	4	1
36	14	3	2
37	8	0	1
38	18	3	4
39	8	3	2
40	7	1	1
41	6	1	1
42	7	0	0
43	7	0	0
44	3	0	1
45	3	0	0
46	5	0	0
47	1	0	1
48	9	2	5
49	2	0	1
50	4	1	2
51	9	0	1
52	3	1	2
53	13	5	3
54	6	4	1
55	3	1	2
56	6	1	4
57	8	2	0
58	7	4	3
59	5	0	0
60	2	0	0
61	6	0	0
62	4	1	8
63	4	0	0
64	2	0	2
65	14	1	6
66	8	1	3
67	3	0	1
68	2	0	1
69	3	0	1
70	9	0	0
71	5	1	0
72	9	0	0
73	3	0	0
74	4	0	3
75	2	0	0
76	5	0	1
77	2	0	0
78	7	0	0
79	4	0	1
80	1	0	0
81	1	0	0
82	1	0	1
83	7	0	0
84	4	0	0
85	6	1	1
86	4	0	1
87	6	0	0
88	2	0	0
89	5	0	1
90	5	0	0
91	7	2	0
92	3	2	0
93	6	0	0
94	0	0	0
95	5	0	1
96	2	0	0
97	5	0	0
98	2	0	1
99	3	0	1
100	6	0	1
101	2	0	0
102	3	0	1
103	5	0	0
104	3	0	1
105	0	0	1
106	2	0	0
107	5	1	2
108	3	2	0
109	5	1	2
110	8	2	2
111	7	3	0
112	3	2	3
113	8	2	0
114	5	3	1
115	4	1	1
116	16	2	2
117	7	1	1
118	5	1	1
119	15	2	0
120	4	2	2
121	3	1	1
122	0	0	2
123	19	1	0
124	8	3	1
125	6	1	3
126	7	1	5
127	11	3	5
128	11	0	6
129	9	1	0
130	8	0	1
131	4	1	0
132	9	4	1
133	21	3	0
134	17	3	1
135	9	1	0
136	0	0	0
137	2	0	0
138	3	0	0
139	3	0	1
140	0	0	0
141	1	0	0
142	5	0	1
143	4	0	0
144	3	0	1
145	11	1	3
146	3	0	3
147	3	0	0
148	11	3	5
149	6	1	1
150	6	1	11
151	4	0	0
152	6	0	1
153	5	1	2
154	2	0	0
155	0	0	0
156	0	0	3
157	2	0	0
158	2	0	2
159	3	0	0
160	2	0	0
161	0	0	1
162	3	0	0
163	1	0	1
164	4	0	0
165	3	0	0
166	3	0	0
167	7	0	2
168	2	0	0
169	3	0	0
170	3	0	0
171	10	1	1
172	10	4	0
173	5	0	1
174	2	0	0
175	0	1	0
176	4	2	1
177	2	0	0
178	6	0	3
179	0	0	0
180	4	2	2
181	3	1	1
182	2	2	1
183	6	3	3
184	6	2	2
185	5	1	0
186	3	0	0
187	0	0	1
188	7	2	0
189	6	2	1
190	12	3	2
191	8	2	1
192	9	0	1
193	8	2	0
194	1	3	1
195	7	2	1
196	5	0	1
197	9	2	2
198	5	1	1
199	4	0	0
200	2	0	0
201	3	0	1
202	1	0	1
203	4	0	1
204	2	0	4
205	4	0	0
206	12	0	2
207	8	1	3
208	11	0	1
209	7	0	0
210	3	2	4
211	2	0	2
212	0	0	0
213	0	1	3
214	6	1	1
215	2	0	0
216	4	0	0
217	4	0	0
218	0	0	0
219	1	0	1
220	1	0	0
221	5	0	0
222	4	2	2
223	3	1	3
224	3	2	0
225	5	0	0
226	2	0	1
227	5	0	0
228	2	0	0
229	3	0	0
230	10	1	1
231	5	0	1
232	15	2	1
233	2	0	2
234	6	0	0
235	9	0	1
236	13	0	1
237	9	0	0
238	5	0	0
239	12	0	0
240	8	4	3
241	5	2	4
242	11	1	0
243	13	3	0
244	4	1	0
245	6	0	0
246	4	1	1
247	8	3	0
248	1	0	1
249	3	2	1
250	8	2	1
251	4	0	1
252	5	0	1
253	5	0	0
254	2	0	0
255	0	0	1
256	7	0	0
257	6	0	1
258	11	2	4
259	5	3	2
260	9	3	3
261	13	2	1
262	5	1	0
263	4	0	0
264	3	0	0
265	3	0	0
266	7	0	1
267	6	2	2
268	6	1	1
269	10	2	5
270	4	0	1
271	9	1	0
272	4	0	0
273	2	1	1
274	6	1	1
275	5	1	4
276	10	2	3
277	4	2	0
278	4	2	2
279	4	1	2
280	19	2	2
281	4	0	0
282	2	3	2
283	4	2	3
284	4	0	0
285	4	2	0
286	6	0	0
287	6	1	2
288	6	3	7
289	3	1	2
290	4	0	1
291	6	3	4
292	10	2	5
293	4	1	0
294	8	1	0
295	5	1	1
296	1	0	0
297	4	0	0
298	3	0	0
299	2	0	0
300	3	0	0
301	2	0	1
302	6	0	0
303	3	1	0
304	9	0	0
305	4	0	0
306	4	0	1
307	6	3	1
308	10	1	0
309	2	0	1
310	3	0	0
311	3	1	1
312	5	0	2
313	2	1	0
314	5	1	1
315	2	0	0
316	1	0	0
317	7	0	2
318	4	0	0
319	6	0	2
320	3	0	0
321	1	0	0
322	1	0	0
323	2	0	3
324	2	1	0
325	4	0	1
326	7	0	2
327	7	0	0
328	5	2	1
329	2	0	1
330	3	3	0
331	6	0	0
332	4	0	0
333	14	1	1
334	4	0	0
335	5	1	0
336	6	2	2
337	4	0	0
338	2	0	0
339	1	1	4
340	7	0	0
341	6	0	0
342	3	1	0
343	9	0	0
344	21	0	0
345	21	1	0
346	9	0	0
347	6	0	0
348	5	0	1
349	6	0	0
350	5	0	0
351	8	0	1
352	8	2	2
353	18	4	2
354	10	3	0
355	9	1	0
356	5	0	2
357	14	3	4
358	13	2	1
359	17	3	3
360	20	1	3
361	10	3	2
362	8	0	1
363	7	0	1
364	9	0	1
365	10	0	1
366	6	2	2
367	15	2	1
368	6	0	0
369	3	0	1
370	4	0	0
371	5	0	0
372	2	0	1
373	5	0	2
374	4	1	0
375	11	0	2
376	8	3	2
377	7	0	0
378	9	2	2
379	1	0	0
380	5	0	0
381	10	2	0
382	14	0	0
383	2	0	0
384	0	0	2
385	4	0	1
386	0	0	3
387	4	2	2
388	10	5	1
389	4	1	2
390	9	1	3
391	6	0	0
392	5	0	0
393	4	0	0
394	9	0	0
395	6	0	1
396	2	0	0
397	3	0	0
398	4	0	0
399	10	2	5
400	10	2	1
401	7	0	0
402	13	0	0
403	2	0	1
404	15	1	1
405	15	0	1
406	8	2	0
407	12	0	2
408	9	1	0
409	13	0	1
410	13	0	3
411	15	1	2
412	6	0	1
413	7	1	2
414	15	0	0
415	17	0	0
416	20	0	1
417	10	0	1
418	4	0	2
419	20	3	0
420	12	0	1
421	6	0	0
Total	2598	344	450

## Sheet: C. grammatus (family level)
Mutations in Chimonanthus grammatus
Bin	SNPs	Indels	Repeats
1	9	3	2
2	11	2	1
3	3	0	0
4	4	0	2
5	3	0	0
6	1	0	1
7	5	0	2
8	3	2	1
9	6	1	1
10	4	0	1
11	5	0	1
12	9	0	0
13	7	0	1
14	9	0	0
15	7	1	1
16	6	1	1
17	5	1	0
18	8	3	0
19	13	5	5
20	19	2	1
21	14	1	1
22	4	1	3
23	8	3	1
24	6	2	0
25	3	0	0
26	66	6	0
27	11	3	1
28	8	3	12
29	8	0	0
30	2	2	4
31	8	2	0
32	10	2	0
33	6	1	2
34	13	1	2
35	19	4	1
36	14	3	2
37	7	0	1
38	18	3	4
39	8	3	2
40	7	1	1
41	6	1	1
42	6	0	0
43	8	0	0
44	3	0	1
45	3	0	0
46	4	0	0
47	0	0	1
48	6	2	5
49	1	0	1
50	3	1	2
51	10	1	1
52	3	1	2
53	12	4	3
54	6	5	1
55	3	1	2
56	6	1	4
57	8	2	0
58	7	4	3
59	5	0	0
60	2	0	0
61	6	0	0
62	10	1	8
63	3	0	0
64	2	0	2
65	15	1	6
66	8	1	3
67	3	0	1
68	2	0	1
69	2	0	1
70	9	0	0
71	6	1	0
72	9	0	0
73	5	0	0
74	6	0	3
75	2	0	0
76	5	0	1
77	2	0	0
78	7	0	0
79	3	0	1
80	1	0	0
81	2	0	0
82	1	0	1
83	9	0	0
84	6	0	0
85	6	1	1
86	3	0	1
87	7	0	0
88	2	0	0
89	5	0	1
90	6	0	0
91	6	2	0
92	3	2	0
93	6	0	0
94	1	0	0
95	5	0	1
96	2	0	0
97	5	0	0
98	2	0	1
99	3	0	1
100	6	0	1
101	1	0	0
102	3	0	1
103	6	0	0
104	3	0	1
105	0	0	1
106	2	0	0
107	5	1	2
108	3	2	0
109	5	1	2
110	7	1	2
111	8	3	0
112	3	2	3
113	8	2	0
114	6	3	1
115	4	1	1
116	16	2	2
117	8	1	1
118	6	1	1
119	16	2	0
120	4	2	2
121	2	1	1
122	0	1	2
123	17	0	0
124	8	3	1
125	5	1	3
126	7	0	5
127	7	4	5
128	11	0	6
129	9	1	0
130	8	0	1
131	3	1	0
132	10	4	1
133	21	3	0
134	16	3	1
135	10	1	0
136	0	0	0
137	2	0	0
138	3	0	0
139	3	0	1
140	0	0	0
141	1	0	0
142	5	0	1
143	4	0	0
144	3	0	1
145	13	1	3
146	4	0	3
147	2	0	0
148	12	3	5
149	6	1	1
150	8	1	11
151	4	0	0
152	6	0	1
153	6	1	2
154	2	0	0
155	1	0	0
156	0	0	3
157	2	0	0
158	1	0	2
159	3	0	0
160	3	0	0
161	0	0	1
162	2	0	0
163	1	0	1
164	3	0	0
165	3	0	0
166	2	0	0
167	7	0	2
168	2	0	0
169	3	0	0
170	2	0	0
171	10	1	1
172	12	4	0
173	5	0	1
174	2	0	0
175	0	1	0
176	4	2	1
177	2	0	0
178	6	0	3
179	0	0	0
180	5	2	2
181	3	1	1
182	1	2	1
183	6	2	3
184	7	2	2
185	4	1	0
186	3	0	0
187	0	0	1
188	7	2	0
189	6	2	1
190	12	3	2
191	8	1	1
192	10	0	1
193	9	2	0
194	1	3	1
195	7	2	1
196	4	0	1
197	8	2	2
198	4	1	1
199	4	0	0
200	1	0	0
201	3	0	1
202	1	0	1
203	5	0	1
204	2	0	4
205	4	0	0
206	11	0	2
207	10	1	3
208	11	0	1
209	7	0	0
210	3	2	4
211	2	0	2
212	0	0	0
213	0	1	3
214	7	0	1
215	2	0	0
216	4	0	0
217	4	0	0
218	0	0	0
219	1	0	1
220	1	0	0
221	5	0	0
222	3	2	2
223	2	1	3
224	3	1	0
225	5	0	0
226	2	0	1
227	6	0	0
228	1	0	0
229	2	0	0
230	9	1	1
231	4	0	1
232	11	3	1
233	2	0	2
234	6	0	0
235	9	0	1
236	14	0	1
237	8	0	0
238	4	0	0
239	13	0	0
240	13	4	3
241	6	2	4
242	11	1	0
243	12	3	0
244	4	1	0
245	6	0	0
246	6	1	1
247	8	3	0
248	1	0	1
249	3	2	1
250	9	2	1
251	4	0	1
252	4	0	1
253	4	0	0
254	2	0	0
255	0	0	1
256	7	0	0
257	6	0	1
258	12	2	4
259	6	3	2
260	8	3	3
261	12	2	1
262	20	1	0
263	3	0	0
264	3	0	0
265	3	0	0
266	5	1	1
267	6	2	2
268	6	1	1
269	10	2	5
270	4	0	1
271	8	1	0
272	4	0	0
273	2	1	1
274	6	1	1
275	5	1	4
276	9	2	3
277	4	2	0
278	4	2	2
279	5	1	2
280	19	2	2
281	5	0	0
282	2	3	2
283	4	2	3
284	3	0	0
285	4	2	0
286	4	0	0
287	6	1	2
288	6	3	7
289	3	1	2
290	4	0	1
291	6	3	4
292	9	1	5
293	5	1	0
294	8	1	0
295	7	1	1
296	1	0	0
297	4	0	0
298	2	0	0
299	2	0	0
300	3	0	0
301	2	0	1
302	6	0	0
303	4	1	0
304	9	0	0
305	3	0	0
306	5	0	1
307	7	3	1
308	11	1	0
309	2	0	1
310	3	0	0
311	3	1	1
312	3	0	2
313	2	1	0
314	4	1	1
315	2	0	0
316	1	0	0
317	7	0	2
318	4	0	0
319	5	0	2
320	3	0	0
321	1	0	0
322	1	0	0
323	2	0	3
324	2	1	0
325	4	0	1
326	6	0	2
327	6	0	0
328	7	2	1
329	2	0	1
330	2	3	0
331	5	0	0
332	5	0	0
333	14	1	1
334	3	0	0
335	5	1	0
336	4	2	2
337	4	0	0
338	3	0	0
339	1	1	4
340	6	0	0
341	7	0	0
342	3	1	0
343	9	0	0
344	21	0	0
345	21	1	0
346	8	0	0
347	6	0	0
348	5	0	1
349	6	0	0
350	4	0	0
351	8	1	1
352	7	2	2
353	18	4	2
354	10	3	0
355	10	1	0
356	5	0	2
357	11	3	4
358	14	2	1
359	19	3	3
360	18	1	3
361	10	3	2
362	7	0	1
363	9	0	1
364	9	0	1
365	10	0	1
366	6	2	2
367	10	2	1
368	6	0	0
369	3	0	1
370	4	0	0
371	6	0	0
372	2	0	1
373	6	0	2
374	5	1	0
375	12	0	2
376	6	3	2
377	7	0	0
378	8	3	2
379	1	0	0
380	6	0	0
381	9	2	0
382	14	0	0
383	2	0	0
384	0	0	2
385	4	0	1
386	0	0	3
387	5	2	2
388	10	5	1
389	5	1	2
390	9	1	3
391	6	0	0
392	4	0	0
393	3	0	0
394	8	0	0
395	6	0	1
396	4	0	0
397	3	0	0
398	4	0	0
399	9	2	5
400	17	2	1
401	10	0	0
402	12	0	0
403	2	0	1
404	15	1	1
405	13	0	1
406	13	1	0
407	14	0	2
408	9	1	0
409	13	0	1
410	14	0	3
411	14	1	2
412	6	0	1
413	7	1	2
414	15	0	0
415	15	0	0
416	20	0	1
417	9	0	1
418	5	0	2
419	22	3	0
420	13	0	1
421	5	0	0
Total	2614	342	450

## Sheet: Cal. chinensis (family level)
Mutations in Calycanthus chinensis
Bin	SNPs	Indels	Repeats
1	9	3	2
2	12	2	1
3	4	0	0
4	4	0	2
5	1	0	0
6	0	0	1
7	5	0	2
8	3	2	1
9	8	1	1
10	5	0	1
11	5	0	1
12	8	0	0
13	7	0	1
14	10	0	0
15	9	1	1
16	5	1	1
17	3	1	0
18	7	3	0
19	10	5	5
20	21	2	1
21	16	1	1
22	5	1	3
23	8	3	1
24	6	2	0
25	6	0	0
26	63	7	0
27	10	3	1
28	9	3	12
29	10	0	0
30	2	2	4
31	8	2	0
32	10	2	0
33	6	1	2
34	13	1	2
35	18	3	1
36	12	2	2
37	8	0	1
38	15	3	4
39	11	2	2
40	5	1	1
41	5	1	1
42	7	0	0
43	8	0	0
44	3	0	1
45	3	0	0
46	5	0	0
47	0	0	1
48	6	2	5
49	4	0	1
50	4	1	2
51	7	0	1
52	4	1	2
53	16	3	3
54	8	5	1
55	4	1	2
56	46	2	4
57	20	3	0
58	12	2	3
59	5	0	0
60	2	0	0
61	5	0	0
62	10	1	8
63	4	0	0
64	2	0	2
65	13	1	6
66	7	1	3
67	4	0	1
68	2	0	1
69	3	0	1
70	9	0	0
71	5	1	0
72	9	0	0
73	3	0	0
74	5	0	3
75	2	0	0
76	5	0	1
77	2	0	0
78	8	0	0
79	3	0	1
80	1	0	0
81	1	0	0
82	0	0	1
83	8	0	0
84	4	0	0
85	7	1	1
86	3	0	1
87	6	0	0
88	2	0	0
89	5	0	1
90	6	0	0
91	7	2	0
92	6	3	0
93	6	0	0
94	0	0	0
95	5	0	1
96	2	0	0
97	4	0	0
98	3	0	1
99	3	0	1
100	7	0	1
101	0	0	0
102	3	0	1
103	5	0	0
104	4	0	1
105	1	0	1
106	1	0	0
107	5	1	2
108	3	2	0
109	5	1	2
110	6	1	2
111	9	3	0
112	3	2	3
113	7	2	0
114	6	3	1
115	4	1	1
116	11	3	2
117	8	1	1
118	6	1	1
119	16	3	0
120	2	2	2
121	4	1	1
122	0	1	2
123	17	0	0
124	9	3	1
125	4	1	3
126	7	1	5
127	6	2	5
128	16	0	6
129	23	1	0
130	36	3	1
131	5	1	0
132	12	4	1
133	9	2	0
134	16	3	1
135	5	1	0
136	0	0	0
137	1	0	0
138	4	0	0
139	3	0	1
140	1	0	0
141	1	0	0
142	6	0	1
143	4	0	0
144	3	0	1
145	12	1	3
146	3	0	3
147	3	0	0
148	12	3	5
149	6	1	1
150	6	1	11
151	4	0	0
152	5	0	1
153	5	1	2
154	3	0	0
155	0	0	0
156	0	0	3
157	3	0	0
158	2	0	2
159	4	0	0
160	2	0	0
161	2	0	1
162	1	0	0
163	1	2	1
164	2	0	0
165	4	0	0
166	2	0	0
167	7	0	2
168	3	0	0
169	3	0	0
170	2	0	0
171	11	1	1
172	11	3	0
173	4	0	1
174	2	0	0
175	0	1	0
176	5	2	1
177	3	0	0
178	5	0	3
179	0	0	0
180	5	2	2
181	3	1	1
182	4	1	1
183	9	2	3
184	11	1	2
185	4	1	0
186	4	0	0
187	0	0	1
188	6	2	0
189	7	2	1
190	11	3	2
191	8	2	1
192	10	0	1
193	1	1	0
194	0	2	1
195	7	2	1
196	3	0	1
197	6	1	2
198	5	0	1
199	3	0	0
200	2	0	0
201	2	0	1
202	1	0	1
203	4	0	1
204	4	0	4
205	3	0	0
206	11	0	2
207	10	1	3
208	11	0	1
209	7	0	0
210	4	1	4
211	3	0	2
212	0	0	0
213	1	1	3
214	6	1	1
215	2	0	0
216	2	0	0
217	4	0	0
218	0	0	0
219	1	0	1
220	1	0	0
221	5	0	0
222	4	2	2
223	4	1	3
224	1	2	0
225	6	0	0
226	4	0	1
227	9	0	0
228	2	0	0
229	2	0	0
230	9	1	1
231	4	0	1
232	13	3	1
233	3	1	2
234	7	0	0
235	9	0	1
236	14	0	1
237	8	0	0
238	4	0	0
239	14	0	0
240	14	4	3
241	6	1	4
242	13	1	0
243	13	3	0
244	2	1	0
245	6	0	0
246	5	1	1
247	8	3	0
248	0	0	1
249	3	2	1
250	10	2	1
251	5	0	1
252	4	0	1
253	2	0	0
254	1	0	0
255	0	0	1
256	7	0	0
257	6	0	1
258	13	2	4
259	7	3	2
260	4	3	3
261	13	2	1
262	9	1	0
263	4	0	0
264	4	0	0
265	3	0	0
266	7	0	1
267	5	3	2
268	7	1	1
269	11	2	5
270	5	0	1
271	6	0	0
272	5	0	0
273	1	1	1
274	8	1	1
275	5	1	4
276	9	2	3
277	5	2	0
278	4	2	2
279	4	1	2
280	20	2	2
281	4	0	0
282	4	3	2
283	5	2	3
284	3	0	0
285	4	2	0
286	4	0	0
287	5	1	2
288	5	2	7
289	3	1	2
290	4	0	1
291	6	3	4
292	9	1	5
293	6	1	0
294	9	1	0
295	5	1	1
296	1	0	0
297	3	0	0
298	2	0	0
299	2	0	0
300	3	0	0
301	2	0	1
302	5	1	0
303	6	1	0
304	9	0	0
305	3	0	0
306	4	0	1
307	6	3	1
308	11	1	0
309	2	0	1
310	3	0	0
311	3	1	1
312	3	0	2
313	3	1	0
314	5	1	1
315	2	0	0
316	1	0	0
317	9	0	2
318	5	0	0
319	5	0	2
320	3	0	0
321	2	0	0
322	2	0	0
323	2	0	3
324	4	2	0
325	4	0	1
326	6	0	2
327	7	0	0
328	6	2	1
329	4	0	1
330	5	3	0
331	5	0	0
332	4	0	0
333	14	2	1
334	3	0	0
335	6	1	0
336	11	1	2
337	3	0	0
338	3	0	0
339	1	1	4
340	7	0	0
341	6	0	0
342	3	1	0
343	8	0	0
344	22	0	0
345	22	1	0
346	9	0	0
347	7	0	0
348	5	0	1
349	5	0	0
350	2	0	0
351	6	1	1
352	7	2	2
353	20	4	2
354	10	3	0
355	9	1	0
356	5	0	2
357	14	3	4
358	15	1	1
359	14	4	3
360	18	1	3
361	10	3	2
362	8	0	1
363	7	0	1
364	9	0	1
365	10	0	1
366	6	2	2
367	11	2	1
368	6	0	0
369	3	0	1
370	5	0	0
371	4	0	0
372	2	0	1
373	6	0	2
374	4	1	0
375	11	1	2
376	5	3	2
377	6	0	0
378	9	2	2
379	7	0	0
380	4	0	0
381	8	1	0
382	13	0	0
383	2	0	0
384	0	0	2
385	5	0	1
386	0	0	3
387	5	2	2
388	9	4	1
389	4	1	2
390	8	1	3
391	6	0	0
392	4	0	0
393	5	0	0
394	8	0	0
395	7	0	1
396	2	0	0
397	3	0	0
398	5	0	0
399	10	2	5
400	12	2	1
401	7	0	0
402	11	0	0
403	2	0	1
404	14	1	1
405	15	0	1
406	14	1	0
407	13	1	2
408	7	1	0
409	16	0	1
410	14	0	3
411	15	1	2
412	6	0	1
413	7	1	2
414	14	0	0
415	16	0	0
416	20	0	1
417	11	0	1
418	3	0	2
419	19	2	0
420	11	0	1
421	5	0	0
Total	2712	337	450

## Sheet: Cal. floridus (family level)
Mutations in Calycanthus floridus
Bin	SNPs	Indels	Repeats
1	8	3	2
2	11	2	1
3	3	0	0
4	5	0	2
5	1	0	0
6	1	0	1
7	5	1	2
8	3	2	1
9	9	1	1
10	5	0	1
11	6	0	1
12	8	0	0
13	6	0	1
14	9	0	0
15	6	1	1
16	5	1	1
17	4	1	0
18	8	3	0
19	12	5	5
20	22	2	1
21	15	1	1
22	4	1	3
23	7	3	1
24	6	2	0
25	6	0	0
26	62	7	0
27	10	3	1
28	9	3	12
29	10	0	0
30	2	2	4
31	7	2	0
32	9	2	0
33	6	1	2
34	11	1	2
35	18	3	1
36	12	2	2
37	8	0	1
38	13	3	4
39	8	3	2
40	4	1	1
41	7	1	1
42	7	0	0
43	8	0	0
44	3	0	1
45	4	0	0
46	4	0	0
47	1	0	1
48	6	2	5
49	5	0	1
50	3	1	2
51	7	0	1
52	3	1	2
53	13	4	3
54	8	5	1
55	3	1	2
56	6	1	4
57	9	2	0
58	9	4	3
59	5	0	0
60	2	0	0
61	5	0	0
62	10	1	8
63	3	0	0
64	2	0	2
65	13	1	6
66	7	1	3
67	3	0	1
68	2	0	1
69	2	0	1
70	9	0	0
71	5	1	0
72	9	0	0
73	3	0	0
74	5	0	3
75	2	0	0
76	5	0	1
77	2	0	0
78	7	0	0
79	3	0	1
80	0	0	0
81	2	0	0
82	0	0	1
83	8	0	0
84	4	0	0
85	7	1	1
86	3	0	1
87	6	0	0
88	2	0	0
89	5	0	1
90	5	0	0
91	6	2	0
92	5	2	0
93	5	0	0
94	1	0	0
95	5	0	1
96	3	0	0
97	4	0	0
98	2	0	1
99	3	0	1
100	7	0	1
101	0	0	0
102	2	0	1
103	5	0	0
104	4	0	1
105	1	0	1
106	2	0	0
107	6	1	2
108	3	2	0
109	5	1	2
110	6	1	2
111	10	3	0
112	2	2	3
113	7	2	0
114	6	3	1
115	5	1	1
116	10	4	2
117	9	1	1
118	5	1	1
119	17	3	0
120	4	2	2
121	4	1	1
122	0	0	2
123	17	1	0
124	9	3	1
125	4	2	3
126	7	1	5
127	6	3	5
128	13	1	6
129	9	1	0
130	9	0	1
131	6	1	0
132	11	4	1
133	9	1	0
134	16	2	1
135	5	1	0
136	0	0	0
137	1	0	0
138	4	0	0
139	3	0	1
140	0	0	0
141	1	0	0
142	6	0	1
143	4	0	0
144	3	0	1
145	5	1	3
146	3	0	3
147	4	0	0
148	11	3	5
149	5	1	1
150	6	1	11
151	4	0	0
152	6	0	1
153	5	1	2
154	2	0	0
155	0	0	0
156	0	0	3
157	3	0	0
158	1	0	2
159	3	0	0
160	2	0	0
161	1	0	1
162	2	0	0
163	1	0	1
164	2	0	0
165	4	0	0
166	2	0	0
167	8	0	2
168	2	0	0
169	4	0	0
170	2	0	0
171	11	1	1
172	10	3	0
173	4	0	1
174	2	0	0
175	0	1	0
176	4	2	1
177	3	0	0
178	5	0	3
179	0	0	0
180	5	2	2
181	3	1	1
182	4	1	1
183	6	3	3
184	6	2	2
185	4	1	0
186	3	0	0
187	1	0	1
188	6	2	0
189	6	2	1
190	12	3	2
191	9	2	1
192	10	0	1
193	0	1	0
194	0	3	1
195	9	2	1
196	4	0	1
197	6	1	2
198	6	0	1
199	3	0	0
200	2	0	0
201	3	0	1
202	1	0	1
203	5	0	1
204	3	0	4
205	3	0	0
206	12	0	2
207	9	1	3
208	10	0	1
209	8	1	0
210	4	2	4
211	2	0	2
212	1	0	0
213	1	1	3
214	6	1	1
215	2	0	0
216	3	0	0
217	4	0	0
218	1	0	0
219	1	0	1
220	1	0	0
221	5	0	0
222	4	2	2
223	4	1	3
224	1	1	0
225	5	0	0
226	4	0	1
227	8	0	0
228	2	0	0
229	2	0	0
230	9	1	1
231	4	0	1
232	12	3	1
233	3	2	2
234	6	0	0
235	9	0	1
236	13	0	1
237	8	0	0
238	4	0	0
239	14	0	0
240	11	4	3
241	6	1	4
242	12	1	0
243	11	4	0
244	3	1	0
245	6	0	0
246	5	1	1
247	9	3	0
248	0	0	1
249	3	2	1
250	9	2	1
251	7	0	1
252	4	0	1
253	3	0	0
254	2	0	0
255	0	0	1
256	6	0	0
257	6	0	1
258	13	2	4
259	6	3	2
260	6	3	3
261	12	2	1
262	20	1	0
263	4	0	0
264	4	0	0
265	3	0	0
266	5	0	1
267	5	2	2
268	6	1	1
269	10	2	5
270	6	0	1
271	6	0	0
272	5	0	0
273	2	1	1
274	7	1	1
275	5	1	4
276	9	2	3
277	5	2	0
278	4	2	2
279	4	1	2
280	19	2	2
281	4	0	0
282	4	3	2
283	6	2	3
284	3	0	0
285	4	2	0
286	4	0	0
287	5	1	2
288	5	2	7
289	3	1	2
290	4	0	1
291	6	3	4
292	9	1	5
293	5	1	0
294	10	1	0
295	6	1	1
296	1	0	0
297	3	0	0
298	2	0	0
299	2	0	0
300	4	0	0
301	3	0	1
302	5	0	0
303	4	1	0
304	9	0	0
305	3	0	0
306	5	0	1
307	8	3	1
308	12	1	0
309	2	0	1
310	3	0	0
311	3	1	1
312	5	0	2
313	3	1	0
314	4	1	1
315	2	0	0
316	1	0	0
317	8	0	2
318	4	0	0
319	5	0	2
320	3	0	0
321	1	0	0
322	2	0	0
323	1	0	3
324	4	2	0
325	4	0	1
326	6	0	2
327	7	0	0
328	6	2	1
329	4	0	1
330	4	3	0
331	5	0	0
332	4	0	0
333	13	2	1
334	3	0	0
335	9	1	0
336	4	2	2
337	4	0	0
338	3	0	0
339	1	1	4
340	6	0	0
341	6	0	0
342	3	1	0
343	8	0	0
344	21	0	0
345	21	1	0
346	9	0	0
347	7	0	0
348	4	0	1
349	6	0	0
350	2	0	0
351	6	1	1
352	7	2	2
353	20	4	2
354	10	4	0
355	11	1	0
356	5	0	2
357	14	3	4
358	11	1	1
359	13	4	3
360	18	1	3
361	11	3	2
362	7	0	1
363	7	0	1
364	8	0	1
365	10	0	1
366	6	2	2
367	10	2	1
368	7	0	0
369	3	0	1
370	6	0	0
371	4	0	0
372	2	0	1
373	7	0	2
374	4	1	0
375	11	0	2
376	5	3	2
377	6	0	0
378	9	2	2
379	1	0	0
380	5	0	0
381	8	1	0
382	13	0	0
383	2	0	0
384	1	0	2
385	5	0	1
386	0	0	3
387	6	2	2
388	11	4	1
389	4	1	2
390	9	1	3
391	5	0	0
392	4	0	0
393	4	0	0
394	8	0	0
395	7	0	1
396	2	0	0
397	3	0	0
398	5	0	0
399	9	2	5
400	12	2	1
401	7	0	0
402	11	0	0
403	2	0	1
404	14	1	1
405	14	0	1
406	15	1	0
407	13	1	2
408	9	1	0
409	18	0	1
410	16	0	3
411	16	1	2
412	7	0	1
413	7	1	2
414	14	0	0
415	16	0	0
416	21	0	1
417	10	0	1
418	4	0	2
419	19	2	0
420	12	0	1
421	5	0	0
Total	2583	341	450

## Sheet: Cal. floridus (genus level)
			Distributions of substitutions, InDels, and oligonucleotide repeats in bins of 250 bp in pairwise comparisons at genus level
Mutations in Calycanthus floridus				We used Calycanthus chinensis as reference for all comparisons at genus level. The oligonucleotide were also determined only in this reference genome using REPuter after removal of deletion events from its genome to fix the co-ordinate position.
Bin	SNPs	Indels	Repeats	The oligonucletide repeats, SNPs, and InDels (counted in genomes were distributed into bin of 250 bp)
1	4	0	0
2	0	0	1
3	2	0	0
4	0	0	1
5	1	0	0
6	0	0	2
7	0	1	0
8	1	0	1
9	2	0	1
10	2	0	1
11	1	0	0
12	0	0	1
13	2	0	0
14	4	0	1
15	1	0	1
16	1	1	1
17	0	0	0
18	1	1	1
19	3	1	2
20	1	0	1
21	0	0	2
22	3	1	1
23	1	0	0
24	2	0	1
25	2	0	1
26	2	0	2
27	0	0	0
28	0	0	1
29	1	1	1
30	0	0	0
31	0	1	2
32	1	0	1
33	1	0	0
34	0	0	1
35	1	0	0
36	1	0	2
37	0	0	2
38	0	0	0
39	0	1	2
40	2	0	1
41	0	2	0
42	2	0	1
43	1	0	1
44	0	0	0
45	0	0	0
46	0	0	0
47	2	0	0
48	1	0	0
49	0	1	4
50	0	0	1
51	1	0	0
52	1	0	2
53	1	0	2
54	4	1	2
55	5	0	3
56	1	0	3
57	1	2	2
58	52	2	3
59	4	1	2
60	0	0	1
61	1	2	1
62	0	0	0
63	0	0	1
64	0	0	1
65	0	0	0
66	1	0	0
67	0	0	1
68	0	1	2
69	1	0	1
70	0	0	1
71	0	0	0
72	1	0	0
73	0	0	0
74	0	0	0
75	2	0	1
76	1	0	0
77	1	0	2
78	0	0	0
79	0	0	0
80	0	0	0
81	1	0	0
82	0	0	2
83	2	0	0
84	0	0	0
85	0	0	2
86	2	0	0
87	0	0	2
88	0	0	1
89	0	0	1
90	0	0	0
91	0	0	0
92	0	0	0
93	2	0	0
94	0	0	2
95	2	1	0
96	0	0	0
97	1	0	0
98	0	0	0
99	1	0	1
100	1	0	1
101	0	0	0
102	0	0	2
103	0	0	1
104	0	0	0
105	1	0	0
106	0	0	0
107	0	0	0
108	2	0	1
109	1	0	0
110	1	0	1
111	0	0	0
112	2	0	2
113	0	0	0
114	0	1	2
115	2	1	1
116	0	1	0
117	1	0	0
118	0	0	2
119	1	1	0
120	2	0	1
121	1	0	1
122	5	0	0
123	0	0	1
124	2	1	2
125	0	0	0
126	0	2	1
127	0	0	0
128	0	2	1
129	0	1	2
130	0	0	1
131	47	3	1
132	2	0	1
133	5	1	0
134	1	1	1
135	0	0	1
136	0	1	2
137	0	0	0
138	0	0	0
139	0	0	0
140	0	0	0
141	0	0	1
142	1	0	0
143	0	0	0
144	0	0	1
145	0	0	0
146	0	0	1
147	8	0	2
148	0	0	0
149	1	0	0
150	5	0	3
151	2	0	0
152	1	0	3
153	0	0	0
154	1	0	2
155	0	0	1
156	1	0	0
157	0	0	1
158	0	0	1
159	0	0	0
160	1	0	2
161	1	0	1
162	0	0	1
163	1	0	0
164	1	0	2
165	0	2	5
166	0	0	2
167	0	0	0
168	0	0	1
169	0	0	1
170	1	0	2
171	2	0	0
172	0	0	0
173	0	0	1
174	1	0	0
175	0	0	0
176	0	0	1
177	0	0	0
178	0	0	1
179	1	0	2
180	0	0	1
181	0	0	1
182	0	0	1
183	0	1	1
184	0	0	1
185	2	0	0
186	0	1	1
187	6	1	0
188	1	0	0
189	0	0	0
190	1	0	0
191	2	0	0
192	0	0	2
193	5	1	2
194	1	0	2
195	31	2	0
196	1	0	1
197	3	0	0
198	1	0	1
199	0	0	2
200	1	0	1
201	0	0	0
202	0	0	0
203	1	0	0
204	0	0	1
205	1	0	0
206	1	0	3
207	0	0	0
208	1	0	0
209	1	0	1
210	1	0	0
211	1	1	0
212	0	1	3
213	1	0	1
214	1	0	0
215	0	0	0
216	0	0	1
217	0	0	0
218	1	0	0
219	0	0	0
220	1	0	0
221	0	0	1
222	0	0	0
223	0	0	0
224	0	0	0
225	0	0	2
226	0	1	1
227	1	0	0
228	0	0	0
229	1	0	0
230	2	0	0
231	0	0	0
232	0	0	0
233	0	0	1
234	1	0	0
235	0	1	1
236	1	0	1
237	0	0	1
238	1	0	1
239	0	0	1
240	0	0	0
241	3	0	0
242	1	1	2
243	2	0	2
244	1	0	0
245	2	1	0
246	0	0	0
247	1	0	0
248	0	0	0
249	1	0	2
250	1	0	2
251	2	0	0
252	2	0	0
253	0	0	1
254	1	0	0
255	1	0	0
256	0	0	1
257	1	0	0
258	2	0	3
259	4	0	1
260	0	0	1
261	0	1	1
262	1	0	0
263	17	0	0
264	0	0	0
265	0	0	0
266	0	0	1
267	2	0	0
268	0	1	1
269	1	0	0
270	1	0	2
271	3	0	2
272	0	0	1
273	0	0	0
274	2	0	1
275	2	0	1
276	0	0	2
277	0	0	2
278	0	0	0
279	0	0	2
280	0	0	1
281	2	0	1
282	2	0	1
283	1	1	1
284	3	0	2
285	0	0	0
286	0	0	0
287	0	0	0
288	0	1	1
289	0	0	1
290	0	0	1
291	0	0	1
292	0	0	3
293	0	1	1
294	1	0	0
295	1	0	0
296	1	0	1
297	0	0	0
298	0	0	0
299	0	0	0
300	0	0	0
301	1	0	0
302	1	0	0
303	1	1	0
304	0	1	0
305	0	0	0
306	0	0	1
307	1	0	1
308	2	0	1
309	1	0	1
310	0	0	1
311	0	0	0
312	1	0	1
313	1	0	2
314	3	0	0
315	0	0	1
316	0	0	0
317	0	0	0
318	1	0	1
319	1	0	1
320	2	0	1
321	0	0	0
322	1	0	0
323	1	0	0
324	0	0	2
325	0	0	0
326	0	0	2
327	2	0	0
328	0	0	0
329	0	1	4
330	0	0	0
331	1	1	1
332	0	0	0
333	0	0	0
334	3	0	1
335	1	0	0
336	3	0	0
337	0	1	2
338	1	0	0
339	0	0	1
340	1	0	4
341	0	0	0
342	0	0	0
343	0	1	2
344	0	0	0
345	0	0	2
346	3	0	0
347	0	1	1
348	0	0	1
349	0	2	1
350	0	0	0
351	1	0	0
352	3	0	0
353	2	0	1
354	0	0	0
355	1	0	0
356	1	0	0
357	0	0	0
358	0	0	1
359	1	1	1
360	0	0	1
361	4	1	0
362	0	0	1
363	1	0	1
364	3	1	3
365	3	1	1
366	1	1	2
367	2	0	0
368	1	1	1
369	1	0	1
370	3	0	1
371	1	0	0
372	0	0	0
373	2	0	1
374	1	0	2
375	1	0	0
376	0	0	1
377	1	0	0
378	0	0	1
379	0	0	1
380	1	0	1
381	0	0	0
382	0	1	1
383	0	0	0
384	0	0	0
385	2	0	0
386	6	0	1
387	1	0	0
388	0	0	1
389	0	0	0
390	0	0	0
391	1	0	2
392	0	0	0
393	0	0	2
394	2	0	2
395	2	0	1
396	0	0	1
397	1	0	0
398	1	0	1
399	0	0	0
400	1	0	0
401	0	0	1
402	0	0	1
403	0	0	0
404	0	0	0
405	0	0	0
405	1	1	2
407	2	0	1
408	0	0	1
409	0	0	1
410	0	0	1
411	0	0	1
412	5	0	1
413	2	0	2
414	1	0	1
415	2	0	0
416	4	0	1
417	2	0	1
418	3	0	0
419	1	0	1
420	0	0	1
421	0	0	2
422	0	0	1
423	1	0	0
424	1	0	1
425	1	0	3
426	4	0	0
427	0	0	1
428	2	0	0
429	0	0	0
Total	499	73	329

## Sheet: C. grammatus (genus level) 
Distributions of substitutions, InDels, and oligonucleotide repeats in bins of 250 bp in pairwise comparisons at genus level
Mutations in Chimonanthus grammatus				We used Chimonanthus campanulatus as reference for all comparisons at genus level. The oligonucleotide were also determined only in this reference genome using REPuter after removal of deletion events from its genome to fix the co-ordinate position.
Bin	SNPs	Indels	Repeats	The oligonucleotide repeats, SNPs, and InDels (counted in genomes were distributed into bin of 250 bp)
1	2	0	0
2	0	0	1
3	1	0	0
4	1	0	4
5	1	0	1
6	0	0	4
7	1	0	0
8	2	0	2
9	0	0	3
10	3	0	1
11	1	0	1
12	3	0	2
13	1	0	0
14	0	0	2
15	1	0	2
16	1	1	2
17	0	0	1
18	2	3	3
19	3	0	3
20	0	0	1
21	2	0	3
22	2	0	3
23	2	0	2
24	2	0	3
25	1	0	1
26	3	0	1
27	3	0	0
28	1	0	1
29	0	0	1
30	0	0	0
31	0	2	3
32	0	1	1
33	1	0	0
34	1	0	1
35	0	0	0
36	2	0	5
37	4	0	1
38	1	0	1
39	2	1	1
40	2	1	0
41	2	2	3
42	4	0	1
43	1	0	2
44	1	0	0
45	0	0	0
46	0	0	0
47	1	0	0
48	1	0	0
49	2	1	4
50	3	0	1
51	1	0	0
52	0	1	1
53	1	0	2
54	0	1	1
55	0	0	2
56	0	0	3
57	0	0	1
58	0	0	1
59	0	1	2
60	1	0	1
61	0	2	2
62	0	0	0
63	0	0	1
64	0	0	1
65	1	0	0
66	0	0	2
67	3	0	1
68	0	0	2
69	0	0	1
70	0	0	1
71	1	0	0
72	0	0	0
73	0	0	0
74	2	0	1
75	2	0	0
76	2	0	3
77	1	0	0
78	0	0	0
79	0	0	0
80	0	0	0
81	1	0	1
82	0	0	1
83	1	0	0
84	0	0	1
85	2	0	1
86	2	0	3
87	0	0	0
88	0	0	1
89	2	0	1
90	0	0	0
91	0	0	0
92	0	0	0
93	2	0	1
94	0	0	1
95	0	0	0
96	1	0	0
97	0	0	0
98	0	0	2
99	1	0	0
100	1	0	1
101	0	0	0
102	0	0	0
103	0	0	1
104	1	0	0
105	0	0	0
106	1	0	0
107	0	0	2
108	0	0	0
109	0	0	1
110	0	0	0
111	0	1	1
112	0	0	1
113	1	0	1
114	1	1	1
115	1	0	0
116	0	2	0
117	1	0	2
118	0	0	0
119	0	1	1
120	3	0	0
121	1	0	1
122	1	0	0
123	0	0	2
124	2	2	3
125	0	0	0
126	0	1	0
127	0	0	0
128	2	3	4
129	2	0	2
130	0	0	0
131	0	1	1
132	1	0	0
133	1	0	1
134	1	0	1
135	1	0	0
136	0	0	0
137	0	0	0
138	0	0	0
139	0	0	0
140	0	0	1
141	0	0	0
142	0	0	0
143	0	0	1
144	0	0	0
145	1	0	1
146	3	0	1
147	1	0	0
148	4	0	0
149	2	0	4
150	2	0	3
151	0	0	1
152	0	0	0
153	0	0	2
154	1	0	1
155	1	0	0
156	0	0	2
157	0	0	0
158	0	0	0
159	1	0	2
160	1	0	1
161	0	0	1
162	0	0	0
163	1	0	1
164	0	0	0
165	1	0	0
166	1	0	1
167	0	0	1
168	0	0	2
169	0	0	0
170	0	0	0
171	1	0	1
172	0	0	0
173	2	0	1
174	2	0	0
175	0	0	0
176	1	0	1
177	0	0	3
178	0	0	1
179	0	0	1
180	0	1	2
181	1	0	1
182	1	1	3
183	1	1	3
184	0	0	0
185	1	0	0
186	0	1	0
187	0	0	0
188	0	0	0
189	0	0	0
190	2	0	1
191	2	1	4
192	1	0	1
193	1	0	0
194	0	0	1
195	0	0	0
196	1	0	0
197	1	0	3
198	1	0	1
199	0	0	0
200	1	0	0
201	2	0	1
202	0	0	1
203	1	0	0
204	0	0	4
205	0	0	0
206	1	0	0
207	2	0	1
208	0	0	1
209	0	0	0
210	0	0	2
211	0	0	1
212	0	0	0
213	0	0	1
214	1	1	2
215	0	0	0
216	0	0	0
217	0	0	0
218	0	0	0
219	0	0	1
220	0	0	0
221	0	0	0
222	1	0	0
223	1	0	2
224	2	1	3
225	0	0	0
226	0	1	0
227	1	0	0
228	1	0	0
229	1	0	0
230	1	0	1
231	1	0	2
232	0	0	1
233	2	0	1
234	0	0	1
235	0	0	2
236	1	0	1
237	1	0	1
238	1	0	0
239	1	0	0
240	1	0	1
241	0	0	2
242	0	0	0
243	1	0	1
244	0	0	0
245	1	1	0
246	1	0	1
247	0	0	2
248	1	0	1
249	0	0	0
250	0	0	1
251	1	0	1
252	1	0	0
253	0	0	0
254	0	0	1
255	0	0	1
256	0	0	2
257	2	1	1
258	1	1	4
259	1	0	1
260	15	0	0
261	1	1	0
262	0	0	0
263	0	0	1
264	0	0	0
265	1	1	2
266	0	0	1
267	0	1	1
268	1	1	4
269	1	0	1
270	0	0	2
271	2	0	0
272	0	0	2
273	0	0	1
274	0	0	3
275	1	0	3
276	0	0	2
277	0	0	1
278	1	0	1
279	1	0	1
280	1	0	1
281	1	0	3
282	0	0	1
283	1	1	0
284	0	0	0
285	2	0	0
286	1	1	2
287	1	0	2
288	0	1	1
289	0	0	1
290	0	1	5
291	1	1	2
292	1	0	0
293	1	1	0
294	1	0	1
295	0	0	0
296	0	0	0
297	1	0	0
298	0	0	0
299	0	0	0
300	0	0	0
301	0	0	0
302	1	0	0
303	0	1	0
304	2	0	1
305	0	0	1
306	1	0	2
307	1	0	0
308	0	0	1
309	0	0	0
310	0	0	2
311	2	0	2
312	0	0	0
313	1	0	2
314	0	0	0
315	0	0	0
316	0	0	4
317	1	0	0
318	2	0	0
319	0	0	0
320	1	0	0
321	0	0	0
322	0	0	3
323	0	0	0
324	0	0	2
325	1	0	0
326	1	0	0
327	2	0	5
328	0	0	0
329	1	1	1
330	1	0	0
331	1	1	0
332	1	0	1
333	0	0	0
334	0	0	3
335	3	0	0
336	0	0	0
337	1	0	1
338	1	0	5
339	0	0	0
340	1	0	0
341	0	0	3
342	0	0	0
343	0	1	3
344	0	0	0
345	1	0	1
346	0	0	1
347	2	1	2
348	2	0	0
349	2	2	0
350	2	0	0
351	1	0	1
352	0	0	0
353	0	0	0
354	0	0	2
355	1	0	0
356	1	0	0
357	0	0	1
358	1	0	1
359	2	0	0
360	1	0	0
361	1	1	2
362	4	1	5
363	2	0	0
364	3	2	4
365	0	0	0
366	0	0	2
367	1	0	2
368	2	1	0
369	0	0	0
370	0	0	0
371	0	0	2
372	5	0	3
373	0	0	0
374	0	0	1
375	1	0	0
376	2	0	0
377	1	0	1
378	0	0	2
379	1	0	0
380	2	0	1
381	1	0	0
382	0	0	0
383	0	1	0
384	0	0	1
385	3	0	0
386	1	0	1
387	0	0	0
388	0	0	0
389	0	0	2
390	0	0	0
391	1	0	3
392	0	0	2
393	0	1	3
394	1	0	1
395	0	0	0
396	0	0	1
397	1	0	0
398	1	0	0
399	1	0	1
400	0	0	1
401	2	0	0
402	0	0	0
403	0	0	0
404	1	0	0
405	10	0	0
406	3	0	1
407	3	0	0
408	0	0	0
409	0	0	1
410	3	0	0
411	0	0	0
412	0	0	0
413	0	0	0
414	0	0	0
415	1	0	0
416	1	0	1
417	0	0	0
418	0	0	0
419	1	0	0
420	1	0	0
421	0	0	0
422	2	0	0
423	1	0	0
424	1	0	0
425	2	0	0
426	3	0	0
Total	337	64	385

## Sheet: C. nitens (b) (genus level)
Mutations in Chimonanthus nitens (b) (at genus level)
Bin	SNPs	Indels	Repeats
1	1	0	0
2	0	0	1
3	2	0	0
4	1	0	4
5	1	0	1
6	0	0	4
7	1	1	0
8	2	0	2
9	0	0	3
10	3	0	1
11	1	0	1
12	2	0	2
13	1	0	0
14	1	0	2
15	2	0	2
16	1	0	2
17	0	0	1
18	3	2	3
19	2	0	3
20	0	0	1
21	3	0	3
22	1	0	3
23	2	0	2
24	2	0	3
25	0	0	1
26	4	0	1
27	2	0	0
28	1	0	1
29	0	0	1
30	0	0	0
31	0	1	3
32	0	1	1
33	1	0	0
34	1	0	1
35	0	0	0
36	1	0	5
37	5	0	1
38	1	0	1
39	2	0	1
40	1	1	0
41	2	0	3
42	2	0	1
43	2	0	2
44	1	0	0
45	0	0	0
46	0	0	0
47	1	0	0
48	1	0	0
49	2	1	4
50	3	0	1
51	1	0	0
52	0	0	1
53	1	0	2
54	0	0	1
55	1	0	2
56	0	0	3
57	0	0	1
58	0	0	1
59	0	0	2
60	1	0	1
61	0	1	2
62	0	0	0
63	0	0	1
64	0	0	1
65	1	0	0
66	0	0	2
67	3	0	1
68	0	0	2
69	0	0	1
70	0	0	1
71	1	0	0
72	0	0	0
73	1	0	0
74	3	0	1
75	1	0	0
76	2	0	3
77	1	0	0
78	0	0	0
79	0	0	0
80	0	0	0
81	1	0	1
82	0	0	1
83	1	0	0
84	0	0	1
85	2	0	1
86	0	0	3
87	0	0	0
88	0	0	1
89	1	0	1
90	0	0	0
91	0	0	0
92	1	0	0
93	3	0	1
94	0	0	1
95	0	0	0
96	0	0	0
97	0	0	0
98	0	0	2
99	1	0	0
100	0	0	1
101	0	0	0
102	1	0	0
103	0	0	1
104	3	0	0
105	0	0	0
106	1	0	0
107	0	0	2
108	0	0	0
109	0	0	1
110	0	0	0
111	0	1	1
112	0	0	1
113	2	0	1
114	0	0	1
115	1	0	0
116	0	1	0
117	0	0	2
118	0	0	0
119	0	0	1
120	3	0	0
121	1	0	1
122	1	0	0
123	0	0	2
124	2	1	3
125	0	0	0
126	0	0	0
127	0	0	0
128	2	1	4
129	1	0	2
130	0	0	0
131	0	0	1
132	1	0	0
133	1	0	1
134	1	0	1
135	1	0	0
136	0	0	0
137	0	0	0
138	0	0	0
139	0	0	0
140	0	0	1
141	0	0	0
142	0	0	0
143	0	0	1
144	0	0	0
145	1	0	1
146	1	0	1
147	1	0	0
148	4	0	0
149	1	0	4
150	2	0	3
151	0	0	1
152	1	0	0
153	1	0	2
154	1	0	1
155	1	0	0
156	0	0	2
157	0	0	0
158	0	0	0
159	1	0	2
160	1	0	1
161	1	0	1
162	0	0	0
163	1	0	1
164	0	0	0
165	1	0	0
166	1	0	1
167	0	0	1
168	0	0	2
169	0	0	0
170	0	0	0
171	1	0	1
172	0	0	0
173	1	0	1
174	1	0	0
175	0	0	0
176	0	0	1
177	0	0	3
178	0	0	1
179	0	0	1
180	0	1	2
181	1	0	1
182	1	1	3
183	1	1	3
184	0	0	0
185	2	0	0
186	1	0	0
187	1	0	0
188	0	0	0
189	0	0	0
190	2	0	1
191	2	0	4
192	0	0	1
193	2	0	0
194	0	0	1
195	0	0	0
196	1	0	0
197	1	0	3
198	1	0	1
199	0	0	0
200	1	0	0
201	2	0	1
202	0	0	1
203	0	0	0
204	0	0	4
205	0	0	0
206	2	0	0
207	0	0	1
208	0	0	1
209	0	0	0
210	0	0	2
211	0	0	1
212	0	0	0
213	0	0	1
214	0	0	2
215	0	0	0
216	0	0	0
217	0	0	0
218	0	0	0
219	0	0	1
220	0	0	0
221	0	0	0
222	1	0	0
223	1	0	2
224	2	1	3
225	0	0	0
226	0	0	0
227	0	0	0
228	1	0	0
229	1	0	0
230	1	0	1
231	1	0	2
232	0	0	1
233	1	0	1
234	0	0	1
235	0	0	2
236	0	0	1
237	1	0	1
238	1	0	0
239	1	0	0
240	1	0	1
241	0	0	2
242	0	0	0
243	1	0	1
244	0	0	0
245	2	0	0
246	1	0	1
247	1	0	2
248	1	0	1
249	0	0	0
250	0	0	1
251	1	0	1
252	1	0	0
253	1	0	0
254	0	0	1
255	0	0	1
256	0	0	2
257	1	1	1
258	1	1	4
259	1	0	1
260	1	0	0
261	1	0	0
262	0	0	0
263	0	0	1
264	0	0	0
265	1	1	2
266	0	0	1
267	0	1	1
268	0	0	4
269	1	0	1
270	0	0	2
271	2	0	0
272	0	0	2
273	0	0	1
274	0	0	3
275	2	0	3
276	1	0	2
277	0	0	1
278	1	0	1
279	2	0	1
280	3	0	1
281	1	0	3
282	0	0	1
283	1	0	0
284	0	0	0
285	2	0	0
286	1	0	2
287	1	0	2
288	0	0	1
289	0	0	1
290	0	1	5
291	1	0	2
292	1	0	0
293	0	0	0
294	0	0	1
295	0	0	0
296	0	0	0
297	1	0	0
298	0	0	0
299	1	0	0
300	0	0	0
301	0	0	0
302	1	0	0
303	0	0	0
304	2	0	1
305	0	0	1
306	1	0	2
307	0	0	0
308	0	0	1
309	0	0	0
310	0	0	2
311	2	0	2
312	0	0	0
313	1	0	2
314	0	0	0
315	0	0	0
316	0	0	4
317	1	0	0
318	2	0	0
319	0	0	0
320	0	0	0
321	0	0	0
322	1	0	3
323	0	0	0
324	0	0	2
325	1	0	0
326	1	0	0
327	1	0	5
328	1	0	0
329	1	1	1
330	1	0	0
331	0	0	0
332	1	0	1
333	0	0	0
334	0	0	3
335	4	0	0
336	0	0	0
337	1	0	1
338	1	0	5
339	0	0	0
340	1	0	0
341	0	0	3
342	0	0	0
343	0	0	3
344	1	0	0
345	1	0	1
346	0	0	1
347	2	0	2
348	1	0	0
349	2	0	0
350	2	0	0
351	1	0	1
352	0	0	0
353	0	0	0
354	1	0	2
355	1	0	0
356	1	0	0
357	2	0	1
358	1	0	1
359	2	0	0
360	1	0	0
361	1	0	2
362	4	0	5
363	2	0	0
364	1	1	4
365	0	0	0
366	0	0	2
367	1	0	2
368	1	0	0
369	0	0	0
370	0	0	0
371	0	0	2
372	5	0	3
373	0	0	0
374	0	0	1
375	0	0	0
376	1	0	0
377	0	0	1
378	0	0	2
379	1	0	0
380	2	0	1
381	1	0	0
382	0	0	0
383	0	0	0
384	0	0	1
385	2	0	0
386	1	1	1
387	0	0	0
388	0	0	0
389	1	0	2
390	1	0	0
391	1	0	3
392	0	0	2
393	0	0	3
394	0	0	1
395	0	0	0
396	0	0	1
397	1	0	0
398	1	0	0
399	1	0	1
400	0	0	1
401	0	0	0
402	1	0	0
403	0	0	0
404	2	0	0
405	11	0	0
406	1	0	1
407	3	0	0
408	0	0	0
409	0	0	1
410	4	0	0
411	0	0	0
412	0	0	0
413	0	0	0
414	0	0	0
415	2	0	0
416	2	0	1
417	0	0	0
418	0	0	0
419	1	0	0
420	1	0	0
421	0	0	0
422	4	0	0
423	1	0	0
424	1	0	0
425	2	0	0
426	3	0	0
Total	320	24	385

## Sheet: C. praecox (genus level)
Mutations in Chimonanthus praecox (at genus level)
Bin	SNPs	Indels	Repeats
1	1	0	0
2	0	0	1
3	1	0	0
4	1	0	4
5	1	0	1
6	0	0	4
7	1	0	0
8	3	0	2
9	0	0	3
10	2	0	1
11	1	0	1
12	1	0	2
13	0	0	0
14	0	0	2
15	0	0	2
16	1	1	2
17	0	0	1
18	1	1	3
19	2	0	3
20	0	0	1
21	2	0	3
22	1	1	3
23	1	0	2
24	1	0	3
25	0	0	1
26	4	0	1
27	0	0	0
28	0	0	1
29	0	1	1
30	0	0	0
31	1	0	3
32	0	1	1
33	1	0	0
34	0	0	1
35	0	1	0
36	1	0	5
37	1	1	1
38	1	0	1
39	2	2	1
40	2	1	0
41	1	1	3
42	1	0	1
43	1	0	2
44	0	0	0
45	0	0	0
46	0	0	0
47	2	0	0
48	2	0	0
49	2	1	4
50	2	0	1
51	2	0	0
52	1	0	1
53	0	0	2
54	0	0	1
55	3	0	2
56	0	0	3
57	0	0	1
58	0	0	1
59	0	0	2
60	0	0	1
61	1	1	2
62	0	0	0
63	0	0	1
64	0	0	1
65	0	1	0
66	0	0	2
67	1	0	1
68	0	0	2
69	1	0	1
70	0	0	1
71	1	0	0
72	0	0	0
73	1	0	0
74	2	0	1
75	0	0	0
76	1	0	3
77	1	0	0
78	0	0	0
79	0	0	0
80	0	0	0
81	1	0	1
82	0	0	1
83	0	0	0
84	0	0	1
85	0	0	1
86	1	0	3
87	0	0	0
88	1	0	1
89	0	0	1
90	0	0	0
91	0	0	0
92	0	0	0
93	2	0	1
94	0	0	1
95	0	0	0
96	0	0	0
97	0	0	0
98	0	0	2
99	1	0	0
100	1	0	1
101	0	0	0
102	0	0	0
103	0	0	1
104	1	0	0
105	1	0	0
106	0	0	0
107	0	0	2
108	1	0	0
109	0	0	1
110	1	0	0
111	1	1	1
112	0	1	1
113	1	0	1
114	0	1	1
115	2	1	0
116	0	0	0
117	0	0	2
118	0	0	0
119	0	0	1
120	0	0	0
121	1	0	1
122	0	0	0
123	1	0	2
124	0	0	3
125	0	0	0
126	0	1	0
127	1	0	0
128	2	1	4
129	0	0	2
130	0	0	0
131	1	0	1
132	0	0	0
133	0	0	1
134	3	0	1
135	0	0	0
136	0	0	0
137	0	0	0
138	0	0	0
139	0	0	0
140	1	0	1
141	0	0	0
142	0	0	0
143	0	0	1
144	0	0	0
145	0	0	1
146	9	0	1
147	2	0	0
148	2	0	0
149	1	0	4
150	0	1	3
151	0	0	1
152	0	0	0
153	0	0	2
154	0	0	1
155	0	0	0
156	0	0	2
157	0	0	0
158	0	0	0
159	1	0	2
160	0	0	1
161	0	0	1
162	0	0	0
163	1	0	1
164	0	0	0
165	1	0	0
166	1	0	1
167	0	0	1
168	0	0	2
169	0	0	0
170	0	0	0
171	0	0	1
172	0	0	0
173	0	0	1
174	2	0	0
175	0	0	0
176	0	0	1
177	0	0	3
178	0	0	1
179	0	0	1
180	0	1	2
181	0	0	1
182	2	0	3
183	0	1	3
184	0	0	0
185	1	0	0
186	1	0	0
187	0	0	0
188	0	0	0
189	0	0	0
190	0	0	1
191	1	1	4
192	0	0	1
193	0	0	0
194	0	0	1
195	0	1	0
196	1	0	0
197	1	0	3
198	1	0	1
199	0	0	0
200	1	0	0
201	1	0	1
202	0	0	1
203	0	0	0
204	0	0	4
205	0	0	0
206	1	0	0
207	0	0	1
208	1	0	1
209	2	0	0
210	0	0	2
211	0	0	1
212	0	0	0
213	0	0	1
214	1	1	2
215	0	0	0
216	0	0	0
217	0	0	0
218	0	0	0
219	0	0	1
220	0	0	0
221	0	0	0
222	1	0	0
223	1	0	2
224	1	1	3
225	0	0	0
226	1	0	0
227	0	0	0
228	0	0	0
229	0	0	0
230	0	0	1
231	2	0	2
232	0	1	1
233	1	0	1
234	0	0	1
235	0	0	2
236	0	0	1
237	1	0	1
238	1	0	0
239	0	0	0
240	1	1	1
241	0	0	2
242	0	0	0
243	1	0	1
244	0	0	0
245	1	0	0
246	0	0	1
247	0	0	2
248	0	0	1
249	1	0	0
250	0	0	1
251	1	0	1
252	1	0	0
253	2	0	0
254	1	0	1
255	1	0	1
256	0	1	2
257	0	0	1
258	1	1	4
259	1	1	1
260	17	0	0
261	0	0	0
262	0	0	0
263	0	0	1
264	0	0	0
265	2	0	2
266	0	0	1
267	0	1	1
268	1	0	4
269	1	0	1
270	0	0	2
271	1	0	0
272	0	0	2
273	0	0	1
274	0	0	3
275	0	0	3
276	0	0	2
277	0	0	1
278	0	0	1
279	0	0	1
280	0	0	1
281	1	0	3
282	0	0	1
283	2	0	0
284	0	0	0
285	2	0	0
286	1	1	2
287	1	1	2
288	0	0	1
289	0	0	1
290	0	2	5
291	1	1	2
292	0	0	0
293	0	0	0
294	0	0	1
295	0	0	0
296	0	0	0
297	1	0	0
298	0	0	0
299	1	0	0
300	0	0	0
301	0	0	0
302	0	0	0
303	1	0	0
304	1	0	1
305	0	0	1
306	1	0	2
307	0	0	0
308	0	0	1
309	0	0	0
310	0	0	2
311	3	0	2
312	1	0	0
313	2	0	2
314	0	0	0
315	2	0	0
316	0	0	4
317	1	0	0
318	1	0	0
319	0	0	0
320	0	0	0
321	0	0	0
322	0	0	3
323	0	0	0
324	0	0	2
325	1	0	0
326	1	0	0
327	0	1	5
328	0	0	0
329	1	0	1
330	1	0	0
331	0	0	0
332	2	0	1
333	0	0	0
334	0	0	3
335	2	0	0
336	0	0	0
337	1	0	1
338	0	0	5
339	0	0	0
340	0	0	0
341	0	1	3
342	0	0	0
343	0	0	3
344	0	0	0
345	1	0	1
346	0	0	1
347	1	1	2
348	1	0	0
349	0	0	0
350	1	0	0
351	2	0	1
352	0	0	0
353	1	0	0
354	0	0	2
355	1	0	0
356	2	0	0
357	1	0	1
358	3	0	1
359	1	0	0
360	0	0	0
361	0	0	2
362	2	0	5
363	1	0	0
364	2	1	4
365	0	0	0
366	4	1	2
367	0	1	2
368	0	0	0
369	0	0	0
370	0	0	0
371	0	1	2
372	6	0	3
373	0	0	0
374	0	0	1
375	0	0	0
376	1	0	0
377	1	0	1
378	0	0	2
379	1	0	0
380	1	0	1
381	1	0	0
382	0	0	0
383	0	0	0
384	0	0	1
385	3	0	0
386	0	0	1
387	0	0	0
388	0	0	0
389	0	0	2
390	0	0	0
391	0	0	3
392	0	0	2
393	0	1	3
394	0	0	1
395	0	0	0
396	0	0	1
397	0	0	0
398	0	0	0
399	0	0	1
400	0	0	1
401	0	0	0
402	0	0	0
403	0	0	0
404	1	0	0
405	0	0	0
406	0	0	1
407	2	0	0
408	0	0	0
409	0	0	1
410	2	0	0
411	1	1	0
412	0	0	0
413	0	0	0
414	2	0	0
415	0	0	0
416	3	0	1
417	0	0	0
418	1	0	0
419	1	0	0
420	1	0	0
421	1	0	0
422	1	0	0
423	0	0	0
424	1	0	0
425	2	0	0
426	3	0	0
Total	255	47	385

## Sheet: C. salicifolius (genus level)
Mutations in Chimonanthus salicifolius (at genus level)
Bin	SNPs	Indels	Repeats
1	1	0	0
2	0	0	1
3	1	0	0
4	1	0	4
5	1	0	1
6	0	0	4
7	1	1	0
8	2	0	2
9	0	0	3
10	3	0	1
11	2	0	1
12	2	0	2
13	2	0	0
14	1	0	2
15	1	0	2
16	1	0	2
17	0	0	1
18	2	2	3
19	2	0	3
20	0	0	1
21	3	0	3
22	1	1	3
23	3	0	2
24	3	0	3
25	0	0	1
26	4	0	1
27	2	0	0
28	1	0	1
29	0	1	1
30	0	0	0
31	0	1	3
32	0	1	1
33	1	0	0
34	1	0	1
35	0	1	0
36	1	0	5
37	5	1	1
38	1	0	1
39	2	1	1
40	1	1	0
41	2	1	3
42	2	0	1
43	2	0	2
44	1	0	0
45	0	0	0
46	0	0	0
47	1	0	0
48	1	0	0
49	2	1	4
50	3	0	1
51	1	0	0
52	1	0	1
53	1	0	2
54	0	0	1
55	1	1	2
56	0	0	3
57	0	0	1
58	0	0	1
59	0	0	2
60	1	0	1
61	1	0	2
62	0	0	0
63	0	0	1
64	0	0	1
65	1	1	0
66	0	0	2
67	3	0	1
68	0	0	2
69	0	0	1
70	0	0	1
71	1	0	0
72	0	0	0
73	1	0	0
74	3	0	1
75	1	0	0
76	2	0	3
77	0	0	0
78	0	0	0
79	0	0	0
80	0	0	0
81	2	0	1
82	0	0	1
83	1	0	0
84	0	0	1
85	2	0	1
86	0	0	3
87	0	0	0
88	0	0	1
89	1	0	1
90	0	0	0
91	0	0	0
92	1	0	0
93	3	0	1
94	0	0	1
95	0	0	0
96	0	0	0
97	0	0	0
98	0	0	2
99	1	0	0
100	1	0	1
101	0	0	0
102	1	0	0
103	0	0	1
104	2	0	0
105	0	0	0
106	1	0	0
107	0	0	2
108	0	0	0
109	0	0	1
110	0	0	0
111	1	1	1
112	0	1	1
113	2	0	1
114	0	1	1
115	1	0	0
116	0	1	0
117	1	0	2
118	0	0	0
119	0	0	1
120	3	0	0
121	1	0	1
122	1	0	0
123	0	0	2
124	2	1	3
125	0	0	0
126	0	0	0
127	0	0	0
128	2	1	4
129	1	0	2
130	0	0	0
131	0	0	1
132	1	0	0
133	1	0	1
134	1	0	1
135	0	0	0
136	0	0	0
137	0	0	0
138	0	0	0
139	0	0	0
140	0	0	1
141	0	0	0
142	1	0	0
143	0	0	1
144	0	0	0
145	1	0	1
146	1	0	1
147	1	0	0
148	3	0	0
149	1	0	4
150	2	1	3
151	0	0	1
152	1	0	0
153	3	0	2
154	1	0	1
155	1	0	0
156	0	0	2
157	0	0	0
158	0	0	0
159	1	0	2
160	1	0	1
161	1	0	1
162	0	0	0
163	1	0	1
164	0	0	0
165	1	0	0
166	1	0	1
167	0	0	1
168	0	0	2
169	0	0	0
170	0	0	0
171	1	0	1
172	0	0	0
173	1	0	1
174	1	0	0
175	0	0	0
176	1	0	1
177	0	0	3
178	0	0	1
179	0	0	1
180	0	1	2
181	1	0	1
182	1	1	3
183	1	1	3
184	0	0	0
185	2	0	0
186	1	0	0
187	0	0	0
188	0	0	0
189	0	0	0
190	2	0	1
191	1	0	4
192	0	0	1
193	1	0	0
194	0	0	1
195	0	0	0
196	1	0	0
197	1	0	3
198	1	0	1
199	0	0	0
200	1	0	0
201	2	0	1
202	0	0	1
203	0	0	0
204	0	0	4
205	0	0	0
206	2	0	0
207	0	0	1
208	0	0	1
209	0	0	0
210	0	1	2
211	0	0	1
212	0	0	0
213	0	0	1
214	0	0	2
215	0	0	0
216	0	0	0
217	0	0	0
218	0	0	0
219	0	0	1
220	0	0	0
221	0	0	0
222	1	0	0
223	1	0	2
224	2	1	3
225	0	0	0
226	0	0	0
227	0	0	0
228	1	0	0
229	1	0	0
230	1	0	1
231	1	0	2
232	0	0	1
233	1	0	1
234	0	0	1
235	0	0	2
236	0	0	1
237	1	0	1
238	1	0	0
239	1	0	0
240	1	1	1
241	0	0	2
242	0	0	0
243	1	0	1
244	0	0	0
245	2	0	0
246	1	0	1
247	0	0	2
248	1	0	1
249	0	0	0
250	0	0	1
251	1	0	1
252	1	0	0
253	1	0	0
254	0	0	1
255	0	0	1
256	0	0	2
257	1	1	1
258	1	1	4
259	1	1	1
260	1	0	0
261	1	0	0
262	0	0	0
263	0	0	1
264	1	0	0
265	1	1	2
266	0	0	1
267	0	1	1
268	0	0	4
269	1	0	1
270	0	0	2
271	2	0	0
272	0	0	2
273	0	0	1
274	1	0	3
275	2	0	3
276	1	0	2
277	0	0	1
278	1	0	1
279	1	0	1
280	2	0	1
281	1	1	3
282	0	0	1
283	1	0	0
284	0	0	0
285	2	0	0
286	1	2	2
287	1	1	2
288	0	0	1
289	0	0	1
290	0	1	5
291	1	0	2
292	1	0	0
293	1	0	0
294	0	0	1
295	0	0	0
296	0	0	0
297	1	0	0
298	0	0	0
299	0	0	0
300	0	0	0
301	0	0	0
302	1	0	0
303	0	0	0
304	2	0	1
305	0	0	1
306	1	0	2
307	0	0	0
308	0	0	1
309	0	0	0
310	0	0	2
311	2	0	2
312	0	0	0
313	1	0	2
314	0	0	0
315	0	0	0
316	0	0	4
317	1	0	0
318	2	0	0
319	0	0	0
320	0	0	0
321	0	0	0
322	1	0	3
323	0	0	0
324	0	0	2
325	1	0	0
326	1	0	0
327	1	1	5
328	1	0	0
329	1	0	1
330	1	0	0
331	0	0	0
332	1	0	1
333	1	0	0
334	0	1	3
335	3	0	0
336	0	0	0
337	1	0	1
338	1	0	5
339	0	0	0
340	1	0	0
341	0	0	3
342	0	0	0
343	0	0	3
344	0	0	0
345	1	0	1
346	0	0	1
347	2	1	2
348	1	0	0
349	2	0	0
350	2	0	0
351	1	0	1
352	0	0	0
353	0	0	0
354	1	0	2
355	1	0	0
356	1	1	0
357	1	0	1
358	1	0	1
359	2	0	0
360	1	0	0
361	1	0	2
362	4	1	5
363	2	0	0
364	1	1	4
365	0	0	0
366	0	1	2
367	1	0	2
368	1	0	0
369	1	0	0
370	0	0	0
371	0	0	2
372	5	1	3
373	0	0	0
374	0	0	1
375	1	0	0
376	1	0	0
377	0	0	1
378	0	0	2
379	1	0	0
380	2	0	1
381	1	0	0
382	0	0	0
383	0	0	0
384	0	0	1
385	2	0	0
386	1	0	1
387	0	0	0
388	0	0	0
389	1	0	2
390	0	0	0
391	1	0	3
392	0	0	2
393	0	0	3
394	1	0	1
395	0	0	0
396	0	0	1
397	1	0	0
398	1	0	0
399	1	0	1
400	0	0	1
401	0	0	0
402	1	0	0
403	0	0	0
404	2	1	0
405	3	0	0
406	2	0	1
407	3	0	0
408	0	0	0
409	0	0	1
410	4	0	0
411	0	1	0
412	0	0	0
413	0	0	0
414	0	0	0
415	2	0	0
416	2	0	1
417	0	0	0
418	0	0	0
419	1	0	0
420	1	0	0
421	0	0	0
422	2	0	0
423	1	0	0
424	1	0	0
425	2	0	0
426	3	0	0
Total	314	48	385

## Sheet: C. zhejiangensis (genus level)
Mutations in C. zhejiangensis (at genus level)
Bin	SNPs	Indels	Repeats
1	1	0	0
2	0	0	1
3	1	0	0
4	1	0	4
5	1	0	1
6	0	0	4
7	1	1	0
8	2	0	2
9	0	0	3
10	3	0	1
11	1	0	1
12	2	0	2
13	1	0	0
14	1	0	2
15	1	0	2
16	1	0	2
17	0	0	1
18	2	2	3
19	2	0	3
20	0	0	1
21	3	0	3
22	1	1	3
23	2	0	2
24	3	0	3
25	0	0	1
26	4	0	1
27	2	0	0
28	1	0	1
29	0	1	1
30	0	0	0
31	0	1	3
32	0	1	1
33	1	0	0
34	1	0	1
35	0	1	0
36	1	0	5
37	5	1	1
38	1	0	1
39	3	2	1
40	1	1	0
41	2	1	3
42	2	0	1
43	2	0	2
44	1	0	0
45	0	0	0
46	0	0	0
47	1	0	0
48	1	0	0
49	2	1	4
50	3	0	1
51	1	0	0
52	0	1	1
53	1	0	2
54	0	0	1
55	1	1	2
56	0	0	3
57	0	0	1
58	0	0	1
59	0	0	2
60	1	0	1
61	0	0	2
62	0	0	0
63	0	0	1
64	0	0	1
65	1	1	0
66	0	0	2
67	3	0	1
68	0	1	2
69	0	0	1
70	0	0	1
71	1	0	0
72	0	0	0
73	1	0	0
74	3	0	1
75	1	0	0
76	2	0	3
77	0	0	0
78	0	0	0
79	0	0	0
80	0	0	0
81	1	0	1
82	0	0	1
83	1	0	0
84	0	0	1
85	2	0	1
86	0	0	3
87	0	0	0
88	0	0	1
89	1	0	1
90	0	0	0
91	0	0	0
92	1	0	0
93	3	0	1
94	0	0	1
95	0	0	0
96	0	0	0
97	0	0	0
98	0	0	2
99	1	0	0
100	0	0	1
101	0	0	0
102	1	0	0
103	0	0	1
104	2	0	0
105	0	0	0
106	1	0	0
107	0	0	2
108	0	0	0
109	0	0	1
110	0	0	0
111	0	1	1
112	0	1	1
113	2	0	1
114	0	1	1
115	1	0	0
116	0	1	0
117	0	0	2
118	0	0	0
119	0	0	1
120	3	0	0
121	1	0	1
122	1	0	0
123	0	0	2
124	2	1	3
125	0	0	0
126	0	0	0
127	0	0	0
128	2	2	4
129	1	0	2
130	0	0	0
131	0	0	1
132	1	0	0
133	1	0	1
134	1	0	1
135	0	0	0
136	0	0	0
137	0	0	0
138	0	0	0
139	0	0	0
140	1	0	1
141	0	0	0
142	0	0	0
143	0	0	1
144	0	0	0
145	1	0	1
146	1	0	1
147	1	0	0
148	3	0	0
149	1	0	4
150	2	1	3
151	0	0	1
152	2	0	0
153	1	0	2
154	1	0	1
155	1	0	0
156	0	0	2
157	0	0	0
158	0	0	0
159	1	0	2
160	1	0	1
161	1	0	1
162	0	0	0
163	1	0	1
164	0	0	0
165	1	0	0
166	1	0	1
167	0	0	1
168	0	0	2
169	0	0	0
170	0	0	0
171	1	0	1
172	0	0	0
173	1	0	1
174	1	0	0
175	0	0	0
176	0	0	1
177	0	0	3
178	0	0	1
179	0	0	1
180	0	1	2
181	1	0	1
182	1	1	3
183	1	1	3
184	0	0	0
185	2	0	0
186	1	0	0
187	0	0	0
188	0	0	0
189	0	0	0
190	2	0	1
191	1	0	4
192	0	0	1
193	1	0	0
194	0	0	1
195	0	1	0
196	1	0	0
197	1	0	3
198	1	0	1
199	0	0	0
200	1	0	0
201	2	0	1
202	0	0	1
203	0	0	0
204	0	0	4
205	0	0	0
206	2	0	0
207	0	0	1
208	0	0	1
209	0	0	0
210	0	1	2
211	0	0	1
212	0	0	0
213	0	0	1
214	0	0	2
215	0	0	0
216	0	0	0
217	0	0	0
218	0	0	0
219	0	0	1
220	0	0	0
221	0	0	0
222	1	0	0
223	1	0	2
224	2	1	3
225	0	0	0
226	0	0	0
227	0	0	0
228	1	0	0
229	1	0	0
230	1	0	1
231	1	0	2
232	0	0	1
233	1	0	1
234	0	0	1
235	0	0	2
236	0	0	1
237	1	0	1
238	1	0	0
239	1	0	0
240	1	1	1
241	0	0	2
242	0	0	0
243	1	0	1
244	0	0	0
245	2	0	0
246	1	0	1
247	0	0	2
248	1	0	1
249	0	0	0
250	0	0	1
251	1	0	1
252	1	0	0
253	1	0	0
254	0	0	1
255	0	0	1
256	0	0	2
257	1	1	1
258	1	1	4
259	1	1	1
260	1	0	0
261	1	0	0
262	0	0	0
263	0	0	1
264	1	0	0
265	1	1	2
266	0	0	1
267	0	1	1
268	0	0	4
269	1	0	1
270	0	0	2
271	2	0	0
272	0	0	2
273	0	0	1
274	0	0	3
275	2	0	3
276	1	0	2
277	0	0	1
278	1	0	1
279	1	0	1
280	2	0	1
281	1	1	3
282	0	0	1
283	1	0	0
284	0	0	0
285	2	0	0
286	2	1	2
287	1	1	2
288	0	0	1
289	0	0	1
290	0	1	5
291	1	1	2
292	1	0	0
293	0	0	0
294	0	0	1
295	0	0	0
296	0	0	0
297	1	0	0
298	0	0	0
299	0	0	0
300	0	0	0
301	0	0	0
302	1	0	0
303	0	0	0
304	2	0	1
305	0	0	1
306	1	0	2
307	0	0	0
308	0	0	1
309	0	0	0
310	0	0	2
311	2	0	2
312	0	0	0
313	1	0	2
314	0	0	0
315	0	0	0
316	0	0	4
317	1	0	0
318	2	0	0
319	0	0	0
320	0	0	0
321	0	0	0
322	1	0	3
323	0	0	0
324	0	0	2
325	2	0	0
326	1	0	0
327	1	1	5
328	1	0	0
329	1	0	1
330	1	0	0
331	0	0	0
332	1	0	1
333	0	0	0
334	0	1	3
335	3	0	0
336	0	0	0
337	1	0	1
338	1	0	5
339	0	0	0
340	1	0	0
341	0	0	3
342	0	0	0
343	0	0	3
344	0	0	0
345	1	0	1
346	0	0	1
347	3	0	2
348	1	0	0
349	2	0	0
350	2	0	0
351	1	0	1
352	0	0	0
353	0	0	0
354	1	0	2
355	1	0	0
356	1	1	0
357	1	0	1
358	1	0	1
359	2	0	0
360	1	0	0
361	1	0	2
362	4	1	5
363	2	0	0
364	1	1	4
365	0	0	0
366	0	1	2
367	1	0	2
368	1	0	0
369	0	0	0
370	0	0	0
371	0	0	2
372	6	1	3
373	0	0	0
374	0	0	1
375	0	0	0
376	1	0	0
377	0	0	1
378	0	0	2
379	1	0	0
380	2	0	1
381	1	0	0
382	0	0	0
383	0	0	0
384	0	0	1
385	2	0	0
386	1	0	1
387	0	0	0
388	0	0	0
389	1	0	2
390	0	0	0
391	1	0	3
392	0	0	2
393	0	0	3
394	0	0	1
395	0	0	0
396	0	0	1
397	1	0	0
398	1	0	0
399	1	0	1
400	0	0	1
401	1	0	0
402	1	0	0
403	0	0	0
404	2	1	0
405	11	0	0
406	2	0	1
407	3	0	0
408	0	0	0
409	0	0	1
410	4	0	0
411	0	1	0
412	0	0	0
413	0	0	0
414	0	0	0
415	2	0	0
416	2	0	1
417	0	0	0
418	0	0	0
419	1	0	0
420	1	0	0
421	0	0	0
422	2	0	0
423	1	0	0
423	0	0	0
425	2	0	0
426	3	0	0
Total	310	52	385
